# Supplementary material for: Faster clinical response to the onset of adverse events: A wearable metacognitive attention aid for nurse triage of clinical alarms
Source: PLoS One. 2018 May 16;13(5):e0197157. doi: 10.1371/journal.pone.0197157 (PMC5955574; doi:10.1371/journal.pone.0197157)
Supplement: S1 Table — (XLSX) [file pone.0197157.s001.xlsx]

## Sheet: Resp. to Important
Note: every subject received three important alarms/alerts for each of the "Without" and the "With" conditions.
Subject	Control: Without Aid (minutes)			Treatment: With HAIL-CAT Aid (minutes)
	Without	Without	Without	With	With	With		Mean Without	Mean With
1	1.01667	10.6667	20.9667	0.516667	0.316667	0.0333333		10.8833	0.288889
2	0.2	9.88333	0.333333	11.1333	6.31667	0.166667		3.47222	5.87222
3	0.483333	28.1	31.9	1.85	12.85	11.85		20.1611	8.85
4	26.45	1.23333		0.2	8.63333	8.58333		13.8417	5.80556
5	3.71667	0.0666667	8.06667	0.5	0.333333	6.88333		3.95	2.57222
6	14.4167	10.0167	0.0333333	2.26667	7.05	26.3667		8.15556	11.8944
7	1.56667	0.0666667	5.6	3.41667	1.13333	5.81667		2.41111	3.45556
8	0.0833333	8.11667	12.0833	3.36667	3.93333	3.56667		6.76111	3.62222
9	24.9833	0.0333333	11.35	2.71667	3.56667	3.58333		12.1222	3.28889
10	11.8833	2.63333	0.183333	0.416667	4.16667	25.4		4.9	9.99444
11	3.83333	5.56667	7.11667	0.516667	3.16667	3.05		5.50556	2.24444
12	0.0333333	11.7167	18.65	6.51667	6.61667	1.46667		10.1333	4.86667
13	1.18333	8.6	15.1	3.16667	0.166667	0.533333		8.29444	1.28889
14	4.28333	9.66667	25.6333	10.4	3.11667	0.466667		13.1944	4.66111
15	25.1333	30.9167	63.1667	0.65	0.0333333	0.666667		39.7389	0.45
16	3.51667	29.1	19.4333	3.61667	5.01667	18.4167		17.35	9.01667

## Sheet: Resp to Non-Actionable
Subject	Control: Without Aid (mean minutes)	Treatment: With HAIL-CAT Aid (mean minutes)
1	6.1803	1.44069
2	7.96566	5.85882
3	9.55729	2.51566
4	9.82969	7.78095
5	5.93009	2.59
6	7.87963	7.94706
7	4.60602	2.03952
8	4.88286	2.48857
9	9.07667	5.93476
10	4.83472	3.59608
11	4.27448	1.77476
12	5.84769	8.62549
13	3.37524	1.2799
14	5.36618	1.95278
15	9.72598	2.35046
16	11.1278	3.15952

## Sheet: Time with Patients
Subject	Control: Without Aid (minutes)	Treatment: With HAIL-CAT Aid (minutes)
1	50.1833	48.4
2	60.9333	45.7
3	56.3333	45.2
4	53.85	43.4167
5	26.45	40.0333
6	29.65	43.5
7	19.2333	32.8833
8	35.2	46.4167
9	24.7333	33.35
10	24.0333	38.3667
11	22.4333	34.7167
12	54.3333	44.8833
13	41.0333	65.05
14	34.7833	25.9
15	71.35	35.3833
16	77.6667	39.6667

## Sheet: Visits with Patients
Subject	Control: Without Aid (count)	Treatment: With HAIL-CAT Aid (count)
1	48	45
2	16	25
3	18	33
4	16	22
5	29	30
6	25	25
7	24	37
8	31	30
9	29	27
10	45	32
11	43	37
12	31	15
13	54	44
14	39	34
15	23	32
16	14	28

## Sheet: Env. Awareness
Subject	Control: Without Aid (%)	Treatment: With HAIL-CAT Aid (%)
1	20	20
2	0	20
3	40	40
4	20	0
5	40	25
6	0	20
7	60	0
8	20	20
9	20	20
10	40	20
11	20	0
12	40	33.3333
13	20	20
14	20	20
15	0	20
16	80	100

## Sheet: Answer Patient Req.
Subject	Control: Without Aid (%)	Treatment: With HAIL-CAT Aid (%)
1	100	100
2	0	66.6667
3	100	100
4	100	100
5	100	100
6	100	100
7	66.6667	100
8	100	50
9	100	100
10	100	100
11	66.6667	100
12	100	0
13	100	100
14	100	66.6667
15	100	100
16	100	100

## Sheet: Walking
[Note: some values are missing because of difficulty recording pedometer data.]
Subject	Control: Without Aid (steps)	Treatment: With HAIL-CAT Aid (steps)
1	1619	2557
2	937
3	1105	675
4	743
5	1491	1193
6	974	997
7	1185	1543
8	917	1167
9	1196	1316
10		1849
11	1269	1436
12	785	1251
13	1980	2270
14	1050	1297
15	1358	931
16	935

## Sheet: Consults with NP
Note: Data on number of consults were not recorded per subject but only per session.
Session	Control: Without Aid (total count)	Treatment: With HAIL-CAT Aid (total count)
1	3	9
2	5	10
3	11	8
4	13	9

## Sheet: Alarm Noise
[Note: rows are sequential seconds; value is number (count) of simultaneous alarms sounding per session]
Control: Without Aid (count)				Treatment: With HAIL-CAT Aid (count)
Without	Without	Without	Without	With	With	With	With
Session 1	Session 2	Session 3	Session 4	Session 1	Session 2	Session 3	Session 4
1	1	1	1	1	1	1	1
1	1	1	1	1	1	1	1
1	1	1	1	1	1	1	1
1	1	1	1	1	1	1	1
1	1	1	1	1	1	1	1
1	1	1	1	1	1	1	1
1	1	1	1	1	1	1	1
1	1	1	1	1	1	1	1
1	1	1	1	1	1	1	1
1	1	1	1	1	1	1	1
1	1	1	1	1	1	1	1
1	1	1	1	1	1	1	1
1	1	1	1	1	1	1	1
1	1	1	1	1	1	1	1
1	1	1	1	1	1	1	1
1	1	1	1	1	1	1	1
1	1	1	1	1	1	1	1
1	1	1	1	1	1	1	1
1	1	1	1	1	1	1	1
1	1	1	1	1	1	1	1
1	1	1	1	1	1	1	1
1	1	1	1	1	1	1	1
1	1	1	1	1	1	1	1
1	1	1	1	1	1	1	1
1	1	1	1	1	1	1	1
1	1	1	1	1	1	1	1
1	1	1	1	1	1	1	1
1	1	1	1	1	1	1	1
1	1	1	1	1	1	1	1
1	1	1	1	1	1	1	1
1	1	1	1	1	1	1	1
1	1	1	1	1	1	1	1
1	1	1	1	1	1	1	1
1	1	1	1	1	1	1	1
1	1	1	1	1	1	1	1
1	1	1	1	1	1	1	1
1	1	1	1	1	1	1	1
1	1	1	1	1	1	1	1
1	1	1	1	1	1	1	1
1	1	1	1	1	1	1	1
1	1	1	1	1	1	1	1
1	1	1	1	1	1	1	1
1	1	1	1	1	1	1	1
1	1	1	1	1	1	1	1
1	1	1	1	1	1	1	1
1	1	1	1	1	1	1	1
1	1	1	1	1	1	1	1
1	1	1	1	1	1	1	1
1	1	1	1	1	1	1	1
1	1	1	1	1	1	1	1
1	1	1	1	1	1	1	1
1	1	1	1	1	1	1	1
1	1	1	1	1	1	1	1
1	1	1	1	1	1	1	1
1	1	1	1	1	1	1	1
1	1	1	1	1	1	1	1
1	1	1	1	1	1	1	1
1	1	1	1	1	1	1	1
1	1	1	1	1	1	1	1
1	1	1	1	1	1	1	1
1	1	1	1	1	1	1	1
1	1	1	1	1	1	1	1
1	1	1	1	1	1	1	1
1	1	1	1	1	1	1	1
1	1	1	1	1	1	1	1
1	1	1	1	1	1	1	1
1	1	1	1	1	1	1	1
1	1	1	1	1	1	1	1
1	1	1	1	1	1	1	1
1	1	1	1	1	1	1	1
1	1	1	1	1	1	1	1
1	1	1	1	1	1	1	1
1	1	1	1	1	1	1	1
1	1	1	1	1	1	1	1
1	1	1	1	1	1	1	1
1	1	1	1	1	1	1	1
1	1	1	1	1	1	1	1
1	1	1	1	1	1	1	1
1	1	1	1	1	1	1	1
1	1	1	1	1	1	1	1
1	1	1	1	1	1	1	1
1	1	1	1	1	1	1	1
1	1	1	1	1	1	1	1
1	1	1	1	1	1	1	1
1	1	1	1	1	1	1	1
1	1	1	1	1	1	1	1
1	1	1	1	1	1	1	1
1	1	1	1	1	1	1	1
1	1	1	1	1	1	1	1
1	1	1	1	1	1	1	1
1	1	1	1	1	1	1	1
1	1	1	1	1	1	1	1
1	1	1	1	1	1	1	1
1	1	1	1	1	1	1	1
1	1	1	1	1	1	1	1
1	1	1	1	1	1	1	1
1	1	1	1	1	1	1	1
1	1	1	1	1	1	1	1
1	1	1	1	1	1	1	1
1	1	1	1	1	1	1	1
1	1	1	1	1	1	1	1
1	1	1	1	1	1	1	1
1	1	1	1	1	1	1	1
1	1	1	1	1	1	1	1
1	1	1	1	1	1	1	1
1	1	1	1	1	1	1	1
1	1	1	1	1	1	1	1
1	1	1	1	1	1	1	1
1	1	1	1	1	1	1	1
1	1	1	1	1	1	1	1
1	1	1	1	1	1	1	1
1	1	1	1	1	1	1	1
1	1	1	1	1	1	1	1
1	1	1	1	1	1	1	1
1	1	1	1	1	1	1	1
1	1	1	1	1	1	1	1
1	1	1	1	1	1	1	1
1	1	1	1	1	1	1	1
1	1	1	1	1	1	1	1
1	1	1	1	1	1	1	1
1	1	1	1	1	1	1	1
1	1	1	1	1	1	1	1
1	1	1	1	1	1	1	1
1	1	1	1	1	1	1	1
1	1	1	1	1	1	1	1
1	1	1	1	1	1	1	1
1	1	1	1	1	1	1	1
1	1	1	1	1	1	1	1
1	1	1	1	1	1	1	1
1	1	1	1	1	1	1	1
1	1	1	1	1	1	1	1
1	1	1	1	1	1	1	1
1	1	1	1	1	1	1	1
1	1	1	1	1	1	1	1
1	1	1	1	1	1	1	1
1	1	1	1	1	1	1	1
1	1	1	1	1	1	1	1
1	1	1	1	1	1	1	1
1	1	1	1	1	1	1	1
1	1	1	1	1	1	1	1
1	1	1	1	1	1	1	1
1	1	1	1	1	1	1	1
1	1	1	1	1	1	1	1
1	1	1	1	1	1	1	1
1	1	1	1	1	1	1	1
1	1	1	1	1	1	1	1
1	1	1	1	1	1	1	1
1	1	1	1	1	1	1	1
1	1	1	1	1	1	1	1
1	1	1	1	1	1	1	1
1	1	1	1	1	1	1	1
1	1	1	1	1	1	1	1
1	1	1	1	1	1	1	1
1	1	1	1	1	1	1	1
1	1	1	1	1	1	1	1
1	1	1	1	1	1	1	1
1	1	1	1	1	1	1	1
1	1	1	1	1	1	1	1
1	1	1	1	1	1	1	1
1	1	1	1	1	1	1	1
1	1	1	1	1	1	1	1
1	1	1	1	1	1	1	1
1	1	1	1	1	1	1	1
1	1	1	1	1	1	1	1
1	1	1	1	1	1	1	1
1	1	1	1	1	1	1	1
1	1	1	1	1	1	1	1
1	1	1	1	1	1	1	1
1	1	1	1	1	1	1	1
1	1	1	1	1	1	1	1
1	1	1	1	1	1	1	1
1	1	1	1	1	1	1	1
1	1	1	1	1	1	1	1
1	1	1	1	1	1	1	1
1	1	1	1	1	1	1	1
1	1	1	1	1	1	1	1
1	1	1	1	1	1	1	1
1	1	1	1	1	1	1	1
1	1	1	1	1	1	1	1
1	1	1	1	1	1	1	1
1	1	1	1	1	1	1	1
1	1	1	1	1	1	1	1
1	1	1	1	1	1	1	1
1	1	1	1	1	1	1	1
1	1	1	1	1	1	1	1
1	1	1	1	1	1	1	1
1	1	1	1	1	1	1	1
1	1	1	1	1	1	1	1
1	1	1	1	1	1	1	1
1	1	1	1	1	1	1	1
1	1	1	1	1	1	1	1
1	1	1	1	1	1	1	1
1	1	1	1	1	1	1	1
1	2	2	1	0	1	1	0
1	2	2	1	0	1	1	0
1	2	2	1	0	1	1	0
1	2	2	1	0	1	1	0
1	2	2	1	0	1	1	0
1	2	2	1	0	1	1	0
1	2	2	1	0	1	1	0
1	2	2	1	0	1	1	0
1	2	2	1	0	1	1	0
1	2	2	1	0	1	1	0
1	2	2	1	0	1	1	0
1	2	2	1	0	1	1	0
1	2	2	1	0	1	1	0
1	2	2	1	0	1	1	0
1	2	2	1	0	1	1	0
1	2	2	1	0	1	1	0
1	2	2	1	0	1	1	0
1	2	2	1	0	1	1	0
1	2	2	1	0	1	1	0
1	2	2	1	0	1	1	0
1	2	2	1	0	1	1	0
1	2	2	1	0	1	1	0
1	2	2	1	0	1	1	0
1	2	2	1	0	1	1	0
1	2	2	1	0	1	1	0
1	2	2	1	0	1	1	0
1	2	2	1	0	1	1	1
1	2	2	1	0	1	1	1
1	2	2	1	0	1	1	1
1	2	2	1	0	1	1	1
1	2	2	1	0	1	1	1
1	2	2	1	0	1	1	1
1	2	2	1	0	1	1	1
1	2	2	1	0	1	1	1
1	2	2	1	0	1	1	1
1	2	2	1	0	1	1	1
1	2	2	1	0	1	1	1
1	2	2	1	0	1	1	1
1	2	2	1	0	1	1	1
1	2	2	1	1	1	1	1
1	2	2	1	1	1	1	1
1	2	2	1	1	1	1	1
1	2	2	1	1	1	1	1
1	1	3	1	2	1	1	0
1	1	3	1	2	1	1	0
1	1	3	1	2	1	1	0
1	1	3	1	2	1	1	0
1	1	3	1	2	1	1	0
1	1	3	1	2	1	1	0
1	1	3	1	2	1	1	0
1	2	3	1	2	1	1	0
1	2	3	1	2	1	1	0
1	2	3	1	2	1	1	0
1	2	3	1	2	1	1	0
1	2	3	1	2	1	1	0
1	2	3	1	2	1	1	0
1	2	3	1	2	1	1	0
1	2	3	1	2	1	1	0
1	2	3	1	2	1	1	0
1	2	3	1	2	1	1	0
1	2	3	1	2	1	1	0
1	2	3	1	2	1	1	0
1	2	3	1	2	1	1	0
1	2	3	1	2	1	1	0
1	2	3	1	2	1	1	0
1	2	3	1	2	1	1	0
1	2	3	1	2	1	1	0
1	2	3	1	2	1	1	0
1	2	3	1	2	1	1	0
1	2	3	1	2	1	1	0
1	2	3	1	2	1	1	0
1	2	3	1	2	1	1	0
1	2	3	1	2	1	1	0
1	2	3	1	2	1	1	1
1	2	3	1	2	1	1	1
1	2	3	1	2	1	1	1
1	2	3	1	2	1	1	1
1	2	3	1	2	1	1	1
1	2	3	1	2	1	1	1
1	2	3	1	2	1	1	1
1	2	3	1	2	1	1	1
1	2	3	1	2	1	1	1
1	2	3	1	2	1	1	1
1	2	3	1	2	1	1	1
1	2	3	1	2	1	1	1
1	2	3	1	2	1	1	1
1	2	3	1	2	1	1	1
1	2	3	1	2	1	1	1
1	2	3	1	2	1	1	1
1	2	3	1	2	1	1	1
1	2	3	1	2	1	1	1
1	2	3	1	2	1	1	1
1	2	3	1	2	1	1	1
1	2	3	1	2	1	1	1
1	3	4	1	1	1	1	2
1	3	4	1	1	1	1	2
1	3	5	1	1	1	1	2
1	4	5	1	1	1	1	2
1	4	5	1	1	1	1	2
1	4	5	1	1	1	0	2
1	4	5	1	1	2	0	2
1	4	5	1	1	2	0	2
1	4	5	1	1	2	0	2
1	4	5	1	1	2	0	2
1	4	5	1	1	2	0	2
1	4	5	1	1	2	0	2
1	4	6	1	1	2	0	2
1	4	6	1	1	2	0	2
1	4	6	1	1	2	1	2
1	4	6	1	0	2	1	2
1	4	6	1	0	2	1	2
1	4	6	1	0	2	1	2
1	4	6	1	0	2	1	2
1	4	6	1	0	2	1	2
1	4	6	1	0	2	1	2
1	4	6	1	0	2	1	2
1	4	6	1	0	2	1	2
1	4	6	1	1	2	1	2
1	4	6	1	1	2	1	2
1	4	6	1	1	2	1	2
1	4	6	1	1	2	1	2
1	4	6	1	1	2	1	3
1	4	6	1	1	2	1	3
1	4	6	1	1	2	1	3
1	5	6	1	1	2	1	3
1	5	6	1	1	3	1	3
1	5	6	1	1	3	1	3
1	5	6	1	2	3	1	3
1	5	6	1	2	3	1	3
1	5	6	1	2	3	1	3
1	5	6	1	2	3	1	3
1	5	6	1	2	3	1	3
1	5	6	1	2	3	2	3
1	5	6	1	2	3	2	3
1	5	6	1	2	3	2	2
1	5	6	1	2	3	2	2
1	5	6	1	2	3	2	2
1	5	6	1	2	3	2	2
1	5	6	1	2	3	2	2
1	5	6	1	2	3	2	2
1	5	6	1	2	3	2	2
1	5	6	1	2	3	2	2
1	5	6	1	2	3	2	2
1	5	6	1	2	3	2	2
1	5	6	1	2	3	2	2
1	5	6	1	2	3	2	2
1	5	6	1	2	3	2	1
1	5	6	1	2	3	2	1
1	5	6	1	2	3	2	1
1	5	6	1	2	3	2	1
1	5	6	1	2	3	2	1
1	5	6	1	2	3	2	1
1	5	6	1	2	3	2	1
2	5	6	2	2	4	3	1
2	5	6	2	2	4	3	1
2	5	6	2	2	4	3	1
2	5	6	2	2	4	3	1
2	5	6	3	2	4	3	1
2	5	6	3	3	4	3	1
2	5	6	3	3	4	3	1
2	5	6	3	3	4	3	1
2	5	6	4	3	4	3	2
2	5	6	4	3	4	3	2
2	5	6	4	3	4	3	2
2	6	7	4	4	4	3	3
2	5	6	4	3	4	3	2
2	5	6	4	3	4	3	2
2	5	6	4	3	4	3	2
2	5	6	4	3	4	2	2
2	5	6	4	2	4	2	2
2	5	6	4	2	4	3	2
2	5	6	4	2	4	3	2
2	5	6	4	2	4	3	2
2	5	6	4	1	4	3	2
2	5	6	4	1	4	3	2
2	5	6	4	1	4	3	2
2	5	6	4	1	4	3	2
2	5	6	4	1	4	3	2
2	5	6	4	1	4	3	2
2	5	6	4	1	4	3	2
2	5	6	4	1	4	3	2
2	5	6	4	1	4	3	2
2	5	6	4	1	4	3	2
2	5	6	4	1	4	3	2
3	5	6	4	1	4	3	2
3	5	6	4	1	4	3	2
3	5	6	4	1	4	3	2
3	5	6	4	1	4	3	2
3	5	6	4	1	4	3	2
3	5	6	4	1	4	3	2
3	5	6	4	1	4	3	2
3	5	6	4	1	4	3	2
3	5	6	4	1	4	3	2
4	5	6	5	1	5	2	2
4	5	6	5	1	5	2	2
4	5	6	5	1	5	2	2
4	5	6	5	1	5	2	2
4	4	6	5	1	5	2	2
4	4	6	5	0	5	2	2
4	4	6	5	0	5	3	2
4	4	6	5	0	5	3	2
4	4	6	5	0	5	3	2
4	4	6	5	0	5	3	2
4	4	6	5	0	5	3	2
4	4	6	5	0	5	3	2
4	4	6	5	0	5	3	2
4	4	6	5	0	5	3	2
4	4	6	5	0	5	3	2
4	4	6	5	0	5	3	2
4	4	6	5	0	5	3	2
4	4	6	5	0	5	3	2
4	4	6	5	0	5	3	2
5	4	6	6	1	4	2	2
5	4	6	6	1	4	2	2
5	5	6	6	1	4	2	2
5	5	6	6	1	4	2	2
5	5	6	6	1	3	2	2
5	5	6	6	1	3	2	2
5	5	6	6	1	3	2	2
5	5	6	6	1	4	1	2
5	5	6	6	1	4	1	2
5	5	6	6	1	4	1	2
5	5	6	6	1	4	2	2
5	5	6	6	1	4	2	2
5	5	6	6	1	4	2	2
5	5	6	6	1	4	2	2
5	5	6	6	1	4	2	2
5	5	6	6	1	4	2	2
5	5	6	6	1	4	2	2
6	5	6	7	1	3	1	2
6	5	6	7	1	3	1	2
6	5	6	7	1	3	1	2
6	5	6	7	1	3	1	2
6	5	6	7	1	3	1	2
6	5	6	7	1	3	1	2
6	5	6	7	1	4	1	3
6	5	6	7	1	4	1	3
6	5	6	7	1	4	1	3
6	5	6	7	1	4	1	3
6	5	6	7	1	4	1	3
6	5	6	7	1	4	2	3
6	5	6	7	1	4	2	3
6	5	6	7	1	4	2	3
6	5	6	7	1	4	2	3
6	5	6	7	1	4	2	3
6	5	6	7	1	4	2	3
6	5	6	7	1	4	2	3
6	5	6	7	1	4	2	3
6	5	6	7	1	4	2	3
6	5	6	7	1	4	2	3
6	5	6	7	1	4	2	3
6	5	6	7	1	4	2	3
6	5	6	7	1	4	2	3
6	5	6	7	1	4	2	3
6	5	6	7	1	4	2	3
6	5	6	7	1	4	2	3
6	5	6	7	1	4	2	3
6	5	6	7	1	4	2	3
6	5	6	7	1	4	2	3
6	5	6	7	1	4	2	3
6	5	6	7	1	4	2	3
6	5	6	7	1	4	2	3
6	5	6	7	1	4	2	3
6	5	6	7	1	4	2	3
6	5	6	7	1	4	2	3
6	5	6	7	1	4	2	3
6	5	5	7	1	4	2	3
6	5	5	7	1	4	2	3
6	5	5	7	1	4	2	3
6	5	6	7	1	4	2	3
6	5	6	7	1	4	2	3
6	5	6	7	1	4	2	3
6	5	6	7	1	4	2	3
6	5	6	7	1	4	2	3
6	5	6	7	1	4	2	3
6	5	6	7	1	4	2	3
6	5	6	7	1	4	2	3
6	5	6	7	1	4	2	3
6	5	6	7	1	4	2	3
6	5	6	7	1	4	2	3
6	5	6	7	1	4	2	3
6	5	6	7	1	4	2	3
6	5	6	7	1	4	2	3
6	5	6	7	1	4	2	3
6	5	6	7	1	4	2	3
6	5	6	7	1	4	2	3
6	5	6	7	1	4	2	3
6	5	6	7	1	4	2	3
6	5	6	7	1	4	2	3
6	5	6	7	1	4	2	3
6	5	6	7	1	4	2	3
6	5	6	7	1	4	2	3
6	5	6	7	1	4	2	3
6	5	6	7	1	4	2	3
4	5	6	5	1	5	3	3
4	5	6	5	1	5	3	3
4	5	6	5	1	5	3	3
4	5	6	5	1	5	3	3
4	6	7	5	2	5	3	4
4	6	7	5	2	5	3	4
5	6	7	5	2	5	3	3
5	6	7	5	2	5	3	3
5	6	7	5	2	5	3	3
5	6	7	5	2	5	3	3
5	6	7	5	2	5	3	3
5	6	7	5	2	5	3	3
5	6	7	5	2	5	3	2
5	6	7	5	2	5	3	2
5	6	7	5	2	5	3	2
5	6	7	5	2	5	3	2
5	6	7	5	2	5	3	2
5	6	7	6	2	5	3	2
5	6	7	6	2	5	3	2
5	6	7	6	2	5	3	2
5	6	7	6	2	5	3	2
5	6	7	6	2	5	3	2
5	6	7	6	2	5	3	2
5	6	7	6	2	5	3	3
5	6	7	6	2	5	3	3
5	6	7	6	2	5	3	3
5	6	7	6	2	5	3	3
5	6	7	6	2	5	3	3
5	6	7	6	2	5	3	3
5	6	7	6	2	5	3	3
4	6	7	7	2	4	2	3
4	6	7	7	2	4	2	3
4	6	7	7	2	4	2	3
4	6	7	7	2	4	2	3
4	6	7	7	2	4	2	3
4	6	7	7	2	4	2	3
4	6	7	7	2	4	2	3
4	6	7	7	2	4	2	3
4	6	7	7	2	4	2	3
4	6	7	7	2	4	2	3
4	6	7	7	2	4	2	3
4	6	7	7	2	4	2	3
4	6	7	7	2	4	2	3
4	6	7	7	2	4	2	3
4	6	7	7	2	4	2	3
4	6	7	7	2	4	2	3
4	6	7	7	2	4	2	3
4	6	7	7	2	4	2	3
4	6	7	7	2	4	2	3
4	6	7	7	2	4	2	3
4	6	7	7	2	4	2	3
4	6	7	7	2	4	2	3
4	6	7	7	2	4	2	3
4	6	7	7	2	4	2	3
4	7	8	7	3	4	2	2
4	7	8	7	3	4	2	2
5	7	8	7	3	4	2	2
5	7	8	7	3	4	2	2
5	7	8	7	3	4	2	2
5	7	8	7	3	4	1	2
5	7	8	7	3	4	1	3
5	7	8	7	3	4	1	3
5	6	10	7	2	4	1	2
5	6	10	7	2	4	1	2
5	6	10	8	2	4	1	2
5	6	10	8	2	4	1	2
5	6	10	8	2	4	1	2
5	6	10	8	2	4	1	2
5	6	10	8	2	4	1	2
5	6	10	8	2	4	1	2
5	6	10	8	2	4	1	2
5	6	10	8	2	4	1	2
5	6	10	8	2	4	2	2
5	6	10	8	2	4	2	2
5	6	10	8	2	4	2	2
5	6	10	8	2	4	2	2
5	6	10	8	2	4	2	2
5	6	10	8	2	4	2	2
5	6	10	8	2	4	2	3
5	6	10	8	2	4	2	3
5	6	10	8	2	4	2	3
5	6	10	8	2	4	2	3
5	6	10	8	2	4	2	3
5	6	10	8	2	4	2	3
5	6	10	8	2	4	2	3
5	6	10	8	2	4	2	3
5	6	10	8	2	4	2	3
5	7	10	8	2	4	2	3
5	7	10	8	2	4	2	3
5	7	10	8	2	4	2	3
5	7	10	8	2	4	2	3
5	7	10	8	2	4	2	3
5	7	10	8	2	4	2	3
5	7	10	8	2	4	2	3
5	7	10	8	2	4	2	3
5	7	10	8	2	4	2	3
5	7	10	8	2	4	2	3
5	7	10	8	2	4	2	3
5	7	10	8	2	4	2	3
5	7	10	8	2	4	2	4
5	7	10	8	2	4	2	4
5	7	10	8	3	4	2	3
5	7	10	8	3	4	2	3
5	7	10	8	3	4	2	4
5	7	10	8	3	4	2	4
5	7	10	8	3	4	2	4
5	7	10	8	3	4	2	4
5	7	10	8	3	4	2	4
5	7	10	8	3	4	2	4
5	7	10	8	3	4	2	4
5	7	10	8	3	4	2	4
5	7	10	8	3	4	2	4
5	7	10	8	3	4	2	4
5	8	11	8	4	4	2	5
5	8	11	8	4	4	2	5
5	9	12	8	4	4	2	5
5	9	12	8	4	4	2	5
5	9	12	8	4	4	2	5
5	9	12	8	4	4	2	5
5	9	12	8	4	5	2	5
5	9	12	8	4	6	2	4
5	9	12	8	4	6	2	4
5	9	12	8	4	6	2	4
5	9	12	8	4	6	3	4
5	9	12	8	4	6	3	5
5	9	12	8	4	6	3	5
5	9	12	8	4	5	3	5
5	9	10	8	3	5	3	5
5	9	10	8	3	5	3	5
5	10	10	8	3	5	3	5
5	10	9	8	3	5	3	5
5	10	9	8	4	5	3	5
5	10	9	8	4	5	3	5
5	11	9	8	4	5	3	5
5	11	9	8	4	5	3	5
5	11	9	8	4	5	3	5
5	11	9	8	4	5	3	5
5	11	9	8	4	5	3	5
5	11	9	8	4	5	3	5
5	11	9	8	4	5	3	5
5	11	9	8	4	5	3	5
5	11	9	8	4	5	3	5
5	11	9	8	4	5	3	5
5	11	9	9	4	5	3	5
5	11	9	9	4	5	3	5
5	11	9	9	4	5	3	5
5	11	9	9	4	5	3	5
5	11	9	9	4	5	3	5
5	11	9	9	4	6	3	5
5	11	9	9	4	6	3	5
5	11	9	9	4	6	3	5
5	11	10	9	5	6	3	5
5	11	10	9	5	6	3	5
5	12	11	9	4	6	3	3
5	12	11	9	4	6	3	3
5	12	11	9	4	6	3	3
5	12	11	9	4	7	4	3
6	12	11	10	5	6	5	3
6	12	11	10	5	6	5	3
6	12	11	10	5	6	5	3
6	12	11	10	5	4	5	2
6	12	11	10	5	4	4	1
7	12	11	11	5	4	4	1
7	12	11	11	5	4	4	1
7	12	11	11	5	4	4	1
7	12	11	11	5	4	4	1
7	12	11	11	5	4	4	1
7	12	11	11	5	4	4	1
7	12	11	11	5	4	4	2
7	12	11	11	5	4	4	2
7	12	11	11	5	4	4	2
7	12	11	11	5	4	4	2
7	12	11	11	5	4	4	2
7	12	11	11	5	4	4	2
7	12	11	11	5	4	4	2
7	12	11	11	5	4	5	2
7	12	11	11	5	4	5	2
7	12	11	11	5	4	5	2
7	12	11	11	5	4	5	2
7	12	11	11	5	4	4	2
7	12	11	11	5	4	4	2
7	12	11	11	5	4	4	2
7	12	11	11	5	4	4	2
7	13	11	11	5	4	4	3
7	13	12	11	4	4	4	3
7	13	12	11	4	4	4	3
7	13	12	11	4	4	4	3
7	13	12	11	5	4	4	3
7	13	12	11	5	4	4	3
7	13	12	11	5	4	4	3
7	13	12	11	5	4	4	3
7	13	12	11	5	4	4	3
7	14	13	11	6	4	3	4
7	13	12	11	5	4	3	4
7	13	12	11	5	4	3	4
7	13	12	11	5	4	3	4
7	13	12	11	5	4	3	4
7	13	12	11	5	4	3	4
7	13	12	11	4	4	3	4
7	13	12	11	4	4	3	4
7	13	12	11	3	5	3	4
7	13	12	11	3	5	3	4
7	11	12	11	3	5	3	4
7	11	12	11	3	5	3	4
7	11	12	11	3	5	3	4
8	11	12	9	2	4	2	4
8	11	12	9	2	4	2	4
8	11	12	9	2	4	2	4
8	11	12	9	2	4	2	4
8	11	12	9	2	4	2	4
8	11	12	9	2	5	2	4
8	11	12	9	2	5	2	4
8	11	12	9	2	5	2	4
8	11	12	9	2	5	3	4
8	11	12	9	2	5	3	4
8	11	12	9	2	5	3	3
8	11	12	9	2	5	3	3
8	11	12	9	2	5	3	3
8	11	12	9	2	5	3	3
8	11	12	9	2	4	2	3
8	11	12	9	2	4	2	3
8	11	12	9	2	4	2	3
8	11	12	9	2	4	2	3
8	11	12	9	2	4	2	3
9	11	12	9	2	4	2	3
9	11	12	9	2	4	2	3
9	11	12	8	2	4	2	3
9	11	12	8	2	4	2	3
9	11	12	8	2	4	2	3
9	11	12	8	2	2	2	3
9	11	12	8	2	2	2	3
9	11	12	8	2	2	2	3
9	11	12	8	2	2	2	3
9	11	12	8	2	2	2	3
9	11	12	8	2	2	2	3
9	11	12	8	2	2	2	3
9	11	12	8	2	2	2	3
9	11	12	8	2	2	2	3
9	11	12	8	2	2	2	3
9	11	12	8	2	2	2	3
9	11	12	8	2	2	2	3
9	11	12	8	2	2	2	3
9	11	12	8	2	2	2	3
9	11	12	8	2	2	2	3
9	11	12	8	2	2	2	3
9	10	12	8	2	2	2	3
9	10	12	8	2	2	2	3
9	10	12	8	2	2	2	3
9	8	12	9	2	2	2	3
9	8	12	9	2	2	2	3
9	8	12	9	2	2	2	3
9	8	12	9	2	2	2	3
9	8	12	9	2	2	2	3
9	8	12	9	2	2	2	3
9	8	12	9	2	2	2	3
9	8	12	9	3	2	2	3
9	8	12	9	3	1	2	3
9	8	12	9	3	1	0	3
9	8	12	9	3	1	0	3
9	8	12	9	3	1	0	3
9	8	12	9	3	1	0	3
9	8	12	9	3	1	0	3
9	8	12	9	3	2	0	3
9	8	12	9	3	2	0	3
9	8	12	9	3	2	0	3
9	8	12	9	3	2	0	3
9	8	12	9	3	2	0	3
9	8	12	9	3	2	0	3
9	8	12	9	3	2	0	3
9	8	12	9	3	2	0	3
9	8	12	9	3	2	0	3
9	8	12	9	3	2	0	3
9	8	12	9	3	2	0	3
9	8	12	9	3	2	0	3
9	8	12	9	3	2	0	3
9	8	12	9	3	2	0	3
9	8	11	9	3	2	0	3
9	8	11	9	3	2	0	3
9	9	11	9	3	2	1	3
9	9	11	9	3	2	1	3
9	9	11	9	3	3	1	3
9	9	12	9	3	3	1	3
9	10	12	9	3	3	1	3
9	10	12	9	3	3	1	3
9	10	12	9	3	3	1	3
9	10	12	9	3	3	1	3
9	10	12	9	3	3	1	3
9	10	12	9	3	3	1	3
9	10	12	9	3	3	1	3
9	10	12	9	3	3	1	3
9	10	12	9	3	3	1	3
9	10	12	9	3	3	1	3
9	10	12	9	3	3	1	3
9	10	12	9	3	3	1	3
9	10	12	9	3	3	1	3
9	10	12	9	3	3	1	3
9	10	12	9	3	3	1	3
9	10	12	9	3	3	1	3
9	10	12	9	3	3	1	3
9	10	12	9	3	3	1	3
9	10	12	9	3	3	1	3
9	10	12	9	3	3	1	3
10	10	12	7	3	1	0	3
10	10	12	7	3	1	0	3
10	10	12	7	3	1	0	4
10	10	12	7	3	1	0	4
10	10	12	7	3	1	0	4
10	10	12	7	3	1	0	4
10	10	12	7	3	1	0	4
10	10	12	7	3	1	0	4
10	9	13	7	2	1	0	4
10	9	13	7	2	1	0	4
10	9	13	7	2	1	0	4
10	9	13	7	2	1	0	4
11	10	13	7	2	1	0	4
11	10	13	7	2	1	0	4
11	10	13	7	2	1	0	4
11	10	13	7	2	1	0	4
11	10	13	7	2	1	0	4
11	10	13	7	2	1	0	4
11	10	13	7	2	1	0	4
11	10	13	7	3	1	0	4
11	10	13	7	3	1	0	4
11	10	13	7	3	1	0	4
11	10	13	7	3	1	0	4
11	10	13	7	3	1	0	4
11	10	13	7	3	1	0	4
11	10	13	7	3	1	0	4
11	10	13	7	3	1	0	4
11	10	13	7	3	1	0	4
11	10	13	7	3	1	0	4
11	10	13	7	3	1	0	4
11	10	13	7	3	1	0	4
11	10	13	7	3	1	0	4
11	10	13	7	3	1	0	4
11	10	13	7	3	1	0	4
11	10	13	7	3	1	0	4
11	10	13	7	3	1	0	4
11	10	13	7	3	1	0	4
11	10	13	7	3	1	0	4
11	10	13	7	3	1	0	4
11	10	13	7	3	1	0	4
11	10	13	7	3	1	0	4
11	10	13	7	3	1	0	3
11	10	13	7	3	1	0	3
11	10	13	7	3	1	0	3
11	10	13	7	3	1	0	3
11	10	13	7	3	1	0	3
11	10	13	7	3	1	0	3
11	10	13	7	3	1	0	3
11	10	13	7	3	1	0	3
11	10	13	7	3	1	0	3
11	10	13	7	3	1	0	3
11	10	13	7	3	1	0	3
11	10	13	7	3	1	0	3
11	10	13	7	3	1	0	3
11	10	13	7	3	1	0	3
11	10	13	7	3	1	0	3
11	10	13	7	3	1	0	3
11	10	13	7	3	1	0	3
11	10	13	7	3	1	0	3
11	10	13	7	3	1	0	3
11	10	13	7	3	1	0	3
11	10	13	7	3	1	0	3
11	10	13	7	3	1	0	3
11	10	13	7	3	1	0	3
11	9	13	7	2	1	1	2
11	9	13	7	2	1	1	2
12	9	13	7	2	1	1	2
12	9	13	7	2	1	1	2
12	9	13	7	2	1	1	2
12	9	13	7	2	1	1	3
12	9	13	7	2	1	1	3
12	9	13	7	2	1	1	3
12	9	13	7	2	1	1	4
12	9	13	7	2	0	1	4
12	10	13	7	2	0	1	4
12	10	13	8	2	0	1	4
12	10	13	8	2	0	1	4
12	10	13	8	2	0	1	4
12	10	13	8	2	0	1	4
12	10	13	8	2	0	1	4
12	10	13	8	2	0	1	4
12	10	13	8	2	0	1	4
12	10	13	8	2	0	1	4
12	10	13	8	2	0	1	4
12	10	13	8	2	0	1	4
12	10	13	8	2	0	1	4
12	10	13	8	3	0	1	4
12	10	13	8	3	0	1	4
12	11	14	8	2	0	1	5
12	11	14	8	2	0	1	5
12	11	14	8	2	1	1	5
12	12	15	8	3	1	1	4
12	12	15	8	3	1	1	5
13	12	15	9	3	2	2	5
13	12	15	9	3	2	2	5
13	12	15	9	3	2	2	4
14	12	15	8	3	1	1	4
14	12	15	8	3	1	1	4
14	12	15	8	3	1	1	5
14	12	15	8	3	1	1	5
14	12	15	8	3	1	1	5
14	12	15	8	3	1	2	5
14	12	15	8	3	2	2	5
14	12	15	8	3	2	2	5
14	12	15	9	3	2	2	5
14	13	16	9	4	2	2	6
14	13	16	9	4	2	2	6
14	13	16	9	4	2	2	6
14	13	16	9	4	2	2	6
14	13	16	9	4	2	2	6
14	13	16	9	4	2	2	6
14	13	16	7	4	2	2	6
14	13	16	7	4	2	2	6
14	13	16	7	5	2	2	6
14	13	16	7	5	2	2	6
14	14	16	7	5	2	1	6
14	14	16	7	5	2	1	6
14	14	16	7	5	1	1	5
14	14	16	7	6	1	1	5
14	14	16	7	6	1	1	4
14	14	16	7	6	1	2	4
14	14	16	7	6	1	2	4
14	15	16	7	6	1	2	4
14	15	16	7	6	1	2	4
14	15	16	7	7	1	2	4
14	15	16	7	7	1	2	4
14	15	16	7	6	1	2	4
14	15	16	7	6	1	2	5
14	15	16	7	6	1	2	5
14	15	16	7	5	1	2	5
14	15	17	7	6	1	3	5
14	15	17	7	6	1	3	4
14	15	17	7	7	1	3	3
14	15	17	7	7	1	3	3
14	15	18	8	7	1	3	3
14	15	18	8	7	1	3	3
14	15	18	8	7	1	3	3
14	15	18	8	7	1	3	3
14	15	18	8	7	1	3	4
14	15	18	8	7	1	3	4
14	15	18	9	7	2	3	4
14	15	18	9	7	2	3	4
14	15	18	9	7	2	3	4
14	15	18	9	7	2	3	4
14	15	18	9	7	2	3	4
14	15	18	9	7	2	3	4
14	15	18	9	7	2	3	4
14	15	18	9	7	2	3	4
14	15	18	9	7	2	3	4
14	15	18	9	7	2	3	4
14	15	18	9	7	2	3	4
14	15	18	9	7	2	3	4
14	15	18	9	7	2	3	4
14	15	18	9	7	2	3	4
14	15	18	9	7	2	3	4
14	15	18	9	7	2	3	4
15	15	18	9	7	2	3	4
15	15	18	9	7	2	3	4
15	15	18	9	7	2	3	4
14	15	18	8	7	3	4	4
14	15	18	8	7	3	4	4
14	15	18	8	7	3	4	4
14	15	18	8	7	3	4	4
14	15	18	8	7	3	4	4
14	15	18	8	7	3	4	4
14	15	18	8	7	3	4	4
14	14	19	8	6	3	4	5
14	14	19	8	6	3	4	5
14	14	19	8	6	3	4	5
14	14	19	8	6	3	4	5
14	14	19	8	6	3	4	5
14	14	19	8	6	3	4	5
14	14	19	8	6	3	4	5
14	14	19	9	6	3	4	5
14	14	19	9	6	3	4	5
14	14	19	9	6	3	4	5
14	14	19	9	6	3	4	5
14	14	19	9	6	3	4	5
14	14	19	9	6	3	4	5
14	15	19	9	6	3	4	5
14	15	19	8	6	2	3	5
14	15	19	8	6	2	3	5
14	15	19	8	6	2	3	5
14	16	20	8	6	2	3	6
14	16	20	7	6	2	3	6
14	16	20	7	6	2	3	6
14	16	20	7	6	2	3	6
14	16	20	7	6	2	3	6
15	16	20	7	6	2	2	6
15	16	20	7	6	1	2	6
15	16	20	7	6	1	2	6
15	16	20	7	6	1	2	6
15	16	20	7	7	1	3	6
15	16	18	7	7	1	3	6
15	16	18	7	7	1	3	6
15	16	18	7	7	1	3	6
15	16	18	7	7	1	3	6
15	16	18	7	7	1	3	6
15	16	18	7	7	1	3	6
15	16	18	7	7	1	3	6
15	16	19	7	7	1	3	6
15	16	19	7	7	1	3	6
15	16	19	7	7	1	3	6
15	16	19	7	7	1	3	6
16	16	19	7	7	1	3	6
16	16	19	7	7	1	3	6
16	16	19	7	7	1	3	6
16	13	18	7	6	1	3	5
16	13	18	7	6	1	3	5
16	13	18	7	6	2	3	5
16	13	18	7	6	2	3	5
16	13	18	7	6	2	3	5
16	13	18	7	6	2	3	5
16	13	18	7	6	2	3	4
16	13	18	8	6	2	3	4
16	13	18	8	6	2	3	4
16	13	18	8	6	2	3	4
16	13	18	8	6	2	3	4
16	13	18	8	6	2	3	4
16	14	18	8	6	2	3	4
17	14	18	8	6	2	3	4
17	14	18	8	6	2	3	4
17	14	18	8	6	2	3	4
17	14	18	8	6	2	3	4
17	14	18	8	6	2	2	4
17	14	18	8	6	2	2	4
17	14	18	8	6	2	2	4
17	14	18	8	6	2	2	4
17	14	18	8	6	2	2	4
17	14	18	8	6	2	2	4
17	14	16	8	6	2	2	4
17	14	16	8	6	2	2	4
17	14	16	8	6	2	2	5
17	14	16	8	6	2	2	5
17	14	16	8	6	2	2	5
17	14	14	8	6	2	2	5
17	14	14	8	6	2	3	5
17	14	14	8	6	2	3	5
17	14	14	8	6	2	3	5
17	14	14	8	6	2	3	5
17	14	14	8	6	2	3	5
17	14	14	8	6	2	3	5
16	14	14	9	6	2	2	5
16	14	14	9	6	2	2	5
16	14	14	9	6	2	2	5
16	14	14	9	6	2	2	5
16	14	14	9	6	2	2	5
16	14	14	9	6	2	2	5
16	14	14	9	6	2	2	5
17	14	14	9	6	2	2	5
17	14	14	9	6	2	2	6
17	14	14	9	6	2	2	6
17	14	14	9	6	2	2	6
17	14	14	9	7	2	2	6
17	14	14	9	7	2	2	6
17	14	14	9	7	2	2	6
17	14	14	9	7	2	2	6
17	14	14	9	7	2	2	6
17	14	14	9	7	2	2	6
17	14	14	9	7	2	2	6
17	14	14	9	7	2	2	6
17	14	14	9	7	2	2	6
17	14	14	9	7	2	2	6
17	14	14	9	7	2	2	6
17	14	14	9	7	2	2	6
17	14	14	9	7	2	2	6
17	14	14	9	7	2	2	6
17	14	14	9	7	3	2	6
17	14	15	9	7	3	2	6
17	14	15	9	7	3	2	6
17	14	15	9	7	3	2	6
18	14	15	9	7	3	2	6
18	14	15	9	7	3	2	6
18	14	15	9	7	3	2	6
18	14	15	9	7	3	2	6
18	14	15	9	7	3	2	6
17	14	15	10	7	4	2	6
17	14	15	10	7	4	2	6
17	14	15	10	7	4	2	6
17	14	15	10	7	4	2	6
17	14	15	10	7	4	2	6
17	14	15	10	7	4	2	6
17	14	15	10	7	4	2	6
17	14	15	10	7	4	2	6
17	14	15	10	7	4	2	6
17	14	15	10	7	4	2	6
17	14	15	10	7	4	2	6
16	14	15	10	7	4	2	6
16	14	15	10	7	4	2	6
17	14	15	10	7	4	2	6
17	14	15	10	7	4	2	6
17	14	15	10	7	4	2	6
17	14	15	10	7	4	2	6
17	14	15	10	7	4	2	6
17	14	15	10	7	4	2	6
17	14	15	10	7	4	2	6
17	14	15	10	7	4	2	6
17	14	15	10	7	4	2	6
17	14	15	10	7	4	2	6
17	14	15	10	7	4	2	6
17	14	15	10	7	4	2	6
17	14	15	10	7	4	2	6
17	14	15	10	7	4	2	6
17	14	15	10	7	4	2	6
17	14	15	10	7	4	2	6
17	14	15	10	7	4	2	6
17	14	15	10	7	4	2	6
17	14	15	10	7	4	2	6
17	14	15	10	7	4	2	6
17	14	15	10	7	4	2	6
17	14	15	10	7	4	2	6
17	14	15	10	7	4	2	6
17	14	15	10	7	4	2	6
17	14	15	10	7	4	2	6
17	15	14	10	6	4	2	5
17	15	14	10	6	4	2	5
17	15	14	10	6	4	2	5
17	15	14	10	6	4	2	5
17	15	14	10	6	4	2	5
17	15	14	10	6	4	2	5
17	15	14	10	6	4	2	5
17	15	14	10	6	4	2	5
17	15	14	10	6	4	2	5
17	15	14	10	6	4	2	6
17	15	14	10	6	4	2	6
17	15	14	10	6	4	2	6
17	15	14	10	6	4	3	6
17	15	14	10	6	4	3	6
17	15	14	10	6	4	3	6
17	15	14	10	6	4	3	6
17	15	14	10	6	4	3	6
17	15	14	10	6	4	3	6
17	15	14	10	6	4	3	6
17	15	15	10	6	4	3	6
17	15	15	10	6	4	3	6
17	15	15	10	6	4	3	6
17	15	15	10	6	4	3	6
17	15	15	10	6	4	3	6
17	15	15	10	7	4	3	6
17	15	15	11	7	4	2	6
17	15	15	11	7	4	2	6
17	15	15	11	7	4	2	6
17	15	15	11	7	4	2	6
17	15	15	11	7	4	2	6
17	15	15	11	7	4	2	6
17	15	15	11	7	4	2	6
17	15	15	11	7	4	2	6
17	15	15	11	7	4	2	6
17	15	15	11	7	4	3	6
17	15	15	12	7	4	4	6
17	15	15	12	7	4	4	6
17	15	15	12	6	4	4	5
17	15	15	12	6	3	4	5
17	15	15	12	6	3	4	5
17	15	15	12	6	3	4	5
17	15	15	12	6	3	4	5
17	15	15	13	6	2	4	5
17	15	15	13	6	2	4	4
18	15	15	13	6	3	4	4
18	15	15	13	6	3	4	4
17	15	15	14	6	2	5	4
17	15	15	14	6	2	5	4
17	15	15	14	6	2	5	4
17	15	15	14	6	2	5	4
17	15	15	14	6	3	5	4
17	15	15	14	6	3	5	4
17	16	16	15	6	3	5	4
17	16	16	15	6	3	5	4
17	16	16	15	6	3	5	4
15	16	16	15	6	3	5	4
15	16	16	15	6	3	5	4
15	16	16	15	6	3	5	4
15	16	16	15	6	3	5	4
15	16	16	15	6	3	5	4
15	16	16	15	6	3	5	4
15	16	16	15	7	3	5	4
15	16	16	15	7	3	5	4
15	16	16	15	7	3	5	4
15	16	16	15	7	3	5	4
15	16	16	15	7	3	5	4
15	16	16	15	7	3	5	3
15	16	16	15	7	3	5	3
15	16	16	15	7	3	5	3
15	16	16	15	7	3	5	3
15	16	16	15	7	3	5	3
15	16	16	15	7	3	5	3
15	16	16	15	7	3	5	3
15	16	16	15	7	3	5	3
15	16	16	15	7	3	5	4
15	16	16	15	7	3	5	4
15	16	16	15	7	3	5	4
15	16	16	15	7	3	5	4
15	16	16	15	7	3	5	3
15	16	16	15	7	3	5	3
15	16	16	15	7	3	5	3
15	16	16	15	7	3	5	3
15	16	16	15	7	3	5	4
15	16	16	15	7	3	5	4
16	16	16	15	7	3	5	4
16	16	16	15	7	3	5	4
16	16	16	15	7	3	5	4
16	16	16	15	7	3	5	4
17	16	16	16	7	4	6	4
17	16	16	16	7	4	6	4
17	16	16	16	7	4	6	4
17	16	16	16	7	4	6	4
18	16	16	18	7	5	7	4
18	16	16	18	7	5	7	4
18	16	16	18	7	5	7	4
18	16	16	18	7	5	7	4
18	16	16	18	7	5	8	4
18	16	16	18	7	4	8	3
18	16	16	18	7	4	8	3
18	16	16	18	7	4	8	4
18	16	16	18	7	3	8	4
18	16	16	18	7	3	8	4
18	16	16	18	7	3	8	4
18	16	16	18	7	3	8	4
18	16	16	18	7	3	8	4
18	16	16	18	7	3	8	4
18	16	16	18	7	3	8	4
18	17	15	18	8	3	8	3
18	17	15	18	8	4	8	3
18	17	15	18	8	4	8	3
18	17	15	18	8	4	8	3
18	17	15	18	8	4	8	3
18	17	15	18	8	4	8	3
18	17	15	18	8	4	8	3
18	17	15	18	8	4	8	3
18	17	15	18	8	4	8	3
18	17	15	18	8	4	8	3
18	17	15	18	8	4	8	3
18	17	15	18	8	4	8	3
18	17	15	18	8	4	8	3
18	17	15	18	8	4	8	3
18	17	15	18	8	5	7	3
18	17	15	18	8	5	7	3
18	17	15	18	8	5	7	3
18	17	16	18	8	5	7	3
18	17	16	18	7	5	7	3
18	17	17	18	7	5	7	3
18	17	16	18	7	5	7	3
18	17	16	18	7	5	8	3
18	17	16	18	7	5	8	3
18	17	16	18	7	5	8	3
18	17	16	18	7	5	8	3
18	17	16	18	7	5	8	3
18	17	16	18	7	5	8	3
18	17	16	18	7	5	8	3
18	17	16	18	8	5	8	3
20	17	16	17	8	4	7	3
20	17	16	17	8	5	7	3
20	18	16	17	8	5	7	3
20	18	16	17	8	5	7	3
20	18	16	17	8	5	7	3
20	18	16	17	8	5	7	3
20	18	16	17	8	5	7	3
20	18	16	17	8	5	8	3
20	18	16	17	8	6	8	3
20	18	16	17	8	6	8	3
20	18	16	17	8	6	7	3
20	18	16	17	8	6	7	3
20	18	16	17	8	6	7	3
20	18	16	17	8	6	7	3
20	18	16	17	8	6	7	3
20	18	17	17	8	6	7	3
20	18	17	17	8	6	7	3
20	18	17	17	8	6	7	3
20	18	17	17	8	6	7	3
20	18	17	17	8	6	7	3
20	18	17	16	8	6	7	3
20	18	17	16	8	6	7	3
20	17	17	16	8	6	7	3
20	17	17	16	8	5	7	3
20	17	17	16	8	5	6	3
20	17	17	16	8	5	6	3
20	17	17	16	8	5	6	3
20	17	17	16	8	5	6	3
20	17	17	16	8	5	6	3
20	17	17	16	8	5	6	3
20	17	17	16	8	5	6	4
20	17	17	16	8	5	6	4
21	17	17	16	8	5	6	4
21	17	17	16	8	5	6	4
21	17	17	16	8	5	6	4
21	17	17	16	8	5	6	4
21	17	17	16	8	5	6	4
21	17	17	16	8	5	6	4
21	17	17	16	8	5	6	4
21	17	17	16	8	5	6	4
21	17	17	16	8	5	6	4
21	17	17	16	8	5	6	4
21	17	17	16	9	5	6	5
21	17	17	16	9	5	6	5
21	17	17	16	9	6	6	5
21	17	17	16	9	6	6	5
21	17	17	16	9	6	6	5
21	17	17	16	9	6	6	5
21	17	17	16	9	6	6	5
21	17	17	16	9	6	6	5
21	17	17	16	9	6	6	5
21	18	17	16	10	6	5	5
21	18	17	16	10	6	5	5
21	18	17	16	10	6	5	5
21	18	17	16	10	6	5	5
21	15	16	16	9	6	5	3
21	15	16	16	9	6	5	2
21	15	16	16	9	6	5	2
21	15	16	16	9	6	5	2
21	15	16	16	9	6	5	2
21	15	16	16	9	6	5	2
21	15	16	16	9	6	5	2
21	15	16	16	9	6	5	2
21	15	16	16	9	6	5	2
21	15	16	16	9	6	5	1
21	15	16	16	9	6	5	1
21	15	16	16	9	6	5	1
21	15	16	16	9	6	5	1
21	15	16	16	9	6	5	1
21	15	16	16	9	6	5	1
21	15	16	16	9	6	5	1
21	15	16	16	9	6	5	1
21	15	16	16	9	6	5	1
21	15	16	16	9	6	5	1
21	15	16	16	9	6	5	1
21	15	16	16	9	6	5	1
21	15	16	16	9	6	5	1
21	15	16	16	9	6	5	1
21	14	16	16	9	6	5	1
21	14	16	16	9	6	5	1
21	12	16	16	9	6	5	1
21	12	16	16	9	6	5	1
21	12	16	16	9	6	5	1
21	12	16	16	9	6	6	1
21	12	16	16	9	6	6	1
21	12	16	16	9	6	6	1
21	12	16	16	9	6	6	1
21	12	16	16	9	6	6	1
21	12	16	16	9	6	6	1
21	12	16	16	9	6	6	1
21	12	16	16	9	6	6	1
21	12	16	16	9	6	6	1
20	12	16	17	9	5	6	1
20	12	16	17	9	5	6	1
20	12	16	17	9	5	6	1
20	12	16	17	9	5	6	1
20	12	16	17	9	5	6	1
20	12	16	17	9	5	6	1
20	12	16	17	9	4	6	1
20	12	16	17	9	4	6	1
20	12	16	17	9	4	6	1
20	12	16	17	9	4	6	1
20	12	16	17	9	4	6	2
20	12	16	17	9	4	6	2
20	12	16	17	9	4	6	2
20	12	16	17	9	4	6	2
20	12	16	17	9	4	6	2
20	12	16	17	9	4	6	2
20	12	16	17	9	4	6	2
20	12	16	17	9	4	6	2
20	12	16	17	9	4	5	2
20	12	16	17	9	4	5	2
20	12	16	17	9	4	5	2
20	12	16	17	9	4	5	2
20	12	16	17	9	4	5	2
20	12	16	17	9	4	5	2
20	12	16	17	9	4	5	2
21	12	16	17	9	4	5	2
21	12	16	17	9	4	5	2
21	12	16	17	9	4	5	2
21	12	16	17	9	4	5	2
21	12	16	17	9	4	5	2
21	12	16	17	9	4	5	2
21	12	16	17	9	4	5	2
21	12	16	17	9	4	5	2
21	12	16	17	9	4	5	2
21	12	16	17	9	4	5	2
21	12	16	17	9	4	5	2
21	12	16	17	9	4	5	2
21	12	16	17	9	4	5	2
21	12	16	17	9	4	5	2
21	12	16	17	9	4	5	2
21	12	16	17	9	4	5	2
21	12	16	17	9	4	5	2
21	12	16	17	9	4	5	2
21	12	16	17	9	4	5	2
21	12	16	17	9	4	5	2
21	12	16	17	9	4	5	2
21	12	16	17	9	4	5	2
21	12	16	17	9	4	5	2
21	12	16	17	9	4	5	2
21	12	16	17	9	4	5	2
21	12	16	17	9	4	5	2
21	12	16	17	9	4	5	2
21	12	16	17	9	4	5	2
21	12	16	17	9	4	5	2
21	12	16	17	9	4	5	2
21	12	16	17	9	4	5	2
21	12	16	17	9	4	5	2
21	12	16	17	9	4	5	2
21	12	16	17	9	4	5	2
21	12	16	17	9	4	5	2
21	12	16	17	9	4	5	2
21	12	12	17	9	4	5	2
21	12	12	17	9	4	5	2
21	12	12	17	9	4	5	2
21	12	12	17	9	4	5	2
21	12	12	17	9	4	5	2
21	12	12	17	9	4	5	2
21	12	12	17	9	4	5	2
21	12	12	17	9	4	5	2
21	12	12	17	9	4	5	2
21	12	12	17	9	4	5	2
21	12	12	17	9	4	5	2
21	12	13	17	9	4	5	2
21	12	13	17	8	4	5	2
21	12	13	18	8	4	5	2
21	12	13	18	8	4	5	2
21	12	13	18	8	4	5	2
21	12	13	19	8	4	5	2
21	12	13	19	8	4	5	2
21	12	13	19	8	3	5	2
21	12	13	19	8	3	5	2
21	12	13	19	8	3	5	2
21	12	13	19	8	3	5	2
21	12	13	19	8	3	5	2
21	12	13	19	8	3	5	2
21	12	13	19	8	4	5	2
21	12	13	19	8	4	5	2
21	12	13	19	8	4	5	2
21	12	13	19	8	4	5	2
21	12	13	19	8	4	5	2
21	12	13	19	8	4	5	2
21	12	13	19	8	4	5	2
21	12	13	19	9	4	4	2
21	12	13	19	9	4	4	2
21	12	13	19	9	4	4	2
21	12	13	19	9	4	4	2
21	13	13	19	9	4	4	2
21	13	13	19	9	4	4	2
21	13	13	19	9	4	4	2
21	13	13	19	9	4	4	2
21	13	13	19	9	4	3	2
21	13	13	19	9	4	3	2
21	13	13	19	9	4	3	2
21	13	13	19	9	4	4	2
21	13	13	19	9	3	4	2
21	13	13	19	9	3	4	2
21	13	13	19	9	4	4	2
21	13	13	19	9	4	4	2
22	13	13	18	9	4	4	2
22	13	13	18	9	4	4	2
22	13	13	18	9	4	4	2
22	14	14	18	8	4	4	1
22	13	13	18	8	4	4	1
22	13	13	18	8	4	5	1
22	13	13	18	8	4	5	1
22	13	13	18	8	4	5	1
22	13	13	18	8	4	5	1
22	13	13	18	8	4	5	1
22	13	13	18	8	4	5	1
22	13	13	18	8	4	5	1
22	13	13	18	8	4	5	1
22	13	13	19	8	4	6	1
22	13	13	19	8	4	6	1
22	13	13	19	8	4	6	1
22	13	13	19	8	4	6	1
22	13	13	19	8	4	6	1
22	13	13	19	8	4	6	1
15	13	13	16	8	5	5	1
15	13	13	16	8	5	5	1
15	13	13	16	8	5	5	1
15	13	13	16	8	5	5	1
15	13	13	16	8	5	5	1
15	13	13	16	8	5	5	2
15	13	14	16	8	5	5	2
15	13	14	16	8	5	5	2
15	13	14	16	8	5	5	2
15	13	14	16	6	5	6	2
15	13	14	16	6	5	6	2
15	13	14	16	6	5	6	2
15	12	14	16	6	5	6	2
15	13	14	16	6	5	6	2
15	13	14	16	6	5	6	2
15	13	14	16	6	5	6	2
15	13	14	16	6	5	6	2
15	13	14	16	6	4	6	2
15	13	14	16	6	4	6	2
15	13	14	16	6	4	6	2
15	13	14	16	6	4	6	2
15	13	14	17	6	4	6	2
15	13	14	17	6	4	6	2
15	13	14	17	6	4	6	2
15	13	14	17	6	4	6	2
15	13	14	17	6	4	6	2
15	13	14	17	6	4	6	2
16	13	14	17	6	4	6	2
16	13	14	17	6	4	6	1
16	13	14	17	6	4	6	1
16	13	14	17	6	4	6	1
16	13	14	17	6	4	6	1
16	13	14	17	6	4	6	1
16	13	14	17	6	5	6	1
16	13	14	17	6	5	6	1
16	13	14	17	6	5	6	0
16	13	14	17	6	5	6	0
16	13	14	17	6	5	6	0
16	13	14	17	6	5	6	0
16	13	14	17	6	5	6	0
16	13	14	17	6	5	5	0
16	13	14	17	6	5	5	0
16	13	14	17	6	5	5	0
16	13	14	17	6	5	5	0
16	13	14	17	7	5	5	0
16	13	14	17	7	5	5	0
16	13	14	17	7	5	5	0
16	13	14	17	7	5	5	1
16	13	14	17	7	5	5	1
16	14	13	17	6	5	5	1
16	14	13	17	6	5	5	1
16	14	13	17	6	5	5	1
16	14	13	17	6	5	5	1
16	14	13	17	6	5	5	1
16	14	13	17	6	5	5	1
16	14	13	17	6	5	5	1
16	11	13	17	6	5	5	1
16	11	13	17	6	5	5	1
16	11	13	17	6	5	5	1
16	11	14	17	6	5	5	1
16	11	14	17	6	5	5	2
16	11	14	17	6	5	6	2
16	11	14	17	6	5	6	2
16	11	14	17	6	5	6	2
16	11	14	17	6	5	6	2
16	11	14	17	6	5	6	2
16	11	14	17	7	5	6	2
16	11	14	17	7	5	6	2
16	11	14	17	7	5	6	2
16	11	14	17	7	5	6	2
16	11	14	17	7	6	6	2
16	11	14	17	7	6	6	2
16	11	14	17	7	6	6	2
16	11	14	17	7	6	6	2
16	11	14	17	7	6	6	2
16	11	14	17	7	6	6	2
17	11	14	15	7	5	5	2
17	11	14	15	7	5	5	2
17	11	14	15	7	5	5	2
17	11	14	15	7	5	5	1
17	11	14	15	8	5	5	1
17	11	14	15	8	5	5	1
17	11	14	15	7	5	5	1
17	12	14	15	7	5	5	1
17	12	14	15	6	5	5	1
17	12	14	15	6	5	5	0
17	12	14	15	6	5	5	0
17	12	14	15	6	5	5	0
17	12	14	15	6	5	5	1
17	12	14	15	6	5	5	1
17	12	14	15	6	5	5	1
17	12	14	15	6	5	5	1
17	12	12	15	6	5	5	1
17	12	13	15	6	5	3	1
17	12	11	15	6	5	3	1
18	12	11	15	6	5	3	1
18	12	11	15	6	5	3	1
18	12	11	15	6	5	3	1
18	12	11	15	4	5	3	1
18	12	11	15	4	5	3	1
18	12	11	15	4	5	3	1
18	12	11	15	4	5	3	1
18	12	11	15	4	5	3	1
18	12	11	15	4	5	3	1
18	12	11	15	4	5	3	1
18	12	11	15	4	5	3	1
18	12	11	15	4	5	3	1
18	12	11	15	4	5	3	1
18	12	11	15	4	5	3	1
18	12	11	15	4	5	3	1
18	12	11	15	4	5	3	1
18	13	11	15	4	5	3	1
18	13	11	15	4	5	3	1
18	13	11	15	4	5	3	1
18	13	11	15	4	5	3	1
18	13	11	15	4	5	3	1
19	13	11	15	4	5	3	1
19	13	11	15	4	4	3	1
19	13	11	15	4	4	3	1
19	13	11	15	4	4	3	1
19	13	11	15	4	4	3	1
19	13	11	15	4	4	3	1
19	13	11	15	4	4	3	1
19	13	11	15	4	4	3	1
19	13	11	15	4	4	3	1
19	13	11	15	4	4	3	1
19	13	11	15	4	4	3	1
19	13	11	15	4	4	3	1
19	13	11	15	4	4	4	1
19	13	11	15	4	4	4	1
19	13	11	15	4	4	4	1
19	13	11	15	4	4	4	1
19	13	11	15	4	4	4	1
19	13	11	15	4	4	4	1
19	13	11	15	4	4	4	1
19	13	11	15	4	4	4	1
19	13	11	15	4	4	4	1
19	13	11	15	4	4	4	1
19	13	11	15	4	4	4	1
19	13	11	15	4	4	4	1
19	13	11	15	4	4	4	1
19	13	11	15	4	4	4	1
19	13	11	15	4	4	4	1
19	13	11	15	4	4	4	1
19	13	11	15	4	4	4	1
19	13	11	15	4	4	4	1
19	13	11	15	4	3	4	1
19	13	11	15	4	3	4	1
19	13	11	15	4	3	4	1
19	13	12	15	4	3	4	1
19	13	12	15	4	4	4	1
19	13	12	15	4	3	4	1
19	13	12	15	4	3	4	1
19	13	12	15	4	3	4	1
19	13	12	14	4	3	4	1
19	13	12	13	4	3	4	1
19	13	12	13	4	3	4	1
19	13	12	13	4	3	5	1
19	13	12	13	4	3	5	1
19	13	12	13	4	3	5	1
19	13	12	13	4	3	5	1
19	13	12	13	4	3	5	1
19	13	12	13	4	3	5	1
19	13	12	13	4	3	5	1
19	13	12	13	4	3	5	1
19	13	12	13	4	3	5	1
19	13	12	13	4	3	5	1
19	13	12	13	4	3	5	1
19	13	12	13	4	3	5	1
19	13	12	13	4	4	5	1
19	13	12	14	4	4	5	1
19	13	12	14	4	4	5	1
19	13	12	14	4	4	5	1
19	13	12	14	4	4	5	1
19	13	12	14	5	4	5	1
19	13	12	14	5	4	5	1
19	13	12	14	5	4	5	1
20	13	12	10	5	3	4	1
20	13	12	10	5	3	4	1
20	13	12	10	5	3	4	1
20	13	12	10	5	3	4	1
20	13	12	10	5	3	3	1
20	13	12	10	5	3	3	1
20	13	12	10	5	3	3	1
20	13	12	10	5	3	3	1
20	13	12	10	5	3	3	1
20	13	12	10	5	3	3	1
20	13	12	10	5	2	3	1
20	13	12	10	5	2	3	1
20	13	12	10	5	2	3	1
20	13	12	10	5	2	3	1
20	13	12	10	5	2	3	1
20	13	12	10	5	2	3	1
20	13	12	10	5	2	3	1
20	11	13	10	4	2	3	0
20	11	13	10	4	2	3	0
20	11	13	10	4	2	3	0
20	11	13	10	4	2	3	0
20	11	13	10	4	2	3	0
20	11	13	10	4	2	3	0
20	11	13	10	4	2	3	0
20	11	13	10	4	2	3	0
20	11	13	10	4	2	3	0
20	11	13	10	4	2	3	0
20	11	13	10	4	2	3	0
20	11	13	10	4	2	3	0
20	11	13	10	4	2	3	0
20	11	13	10	4	2	3	0
20	11	13	10	4	2	3	0
20	11	13	10	4	2	3	0
20	11	13	10	4	2	3	0
20	11	13	10	4	2	3	0
20	11	13	10	4	2	3	0
20	11	13	10	4	2	3	0
20	11	13	10	4	2	3	0
20	11	13	10	4	2	3	0
20	11	13	10	4	2	3	0
20	11	13	10	4	2	3	0
20	11	13	10	4	2	3	0
20	11	13	10	4	2	3	0
20	11	13	10	4	2	3	0
20	11	13	10	4	2	3	0
20	11	13	10	4	2	3	0
20	11	13	10	4	2	3	0
20	11	13	10	5	2	3	0
20	11	13	10	5	2	3	0
20	11	13	10	5	2	3	0
20	11	13	10	5	2	3	0
20	11	13	10	5	2	4	0
20	11	13	10	5	2	4	0
20	11	13	10	5	2	4	0
20	11	13	10	5	2	4	0
20	11	13	10	5	2	4	0
20	11	13	10	5	2	4	0
20	11	13	10	5	2	4	0
20	11	13	10	5	2	4	0
20	11	13	10	5	2	4	0
20	11	13	10	5	2	4	0
20	11	13	10	5	2	4	0
20	11	13	10	5	2	4	0
20	11	13	10	5	2	4	0
20	11	13	10	5	2	4	0
20	11	13	10	5	2	4	0
20	11	13	11	5	2	4	0
20	11	13	11	5	2	4	0
20	11	13	11	5	2	4	0
20	11	13	11	5	2	4	0
20	11	13	11	5	2	4	0
20	11	13	11	5	2	4	0
20	11	13	11	5	2	4	0
20	11	13	11	5	2	4	0
20	11	13	11	5	2	4	0
20	11	13	11	5	2	4	0
20	11	13	11	5	2	4	0
20	11	13	11	5	2	4	0
20	11	13	11	5	2	4	0
20	11	13	11	5	2	4	0
20	11	13	11	5	2	4	0
20	11	13	11	5	2	4	0
20	11	13	11	5	2	4	0
20	11	13	11	5	2	4	0
20	11	13	11	5	2	4	0
20	11	13	11	5	3	4	0
20	11	13	11	5	3	4	0
20	11	13	11	5	3	4	0
20	11	13	11	5	3	4	0
20	11	13	11	5	3	4	0
20	11	13	11	5	3	4	0
20	11	13	11	5	3	4	0
20	11	13	11	5	3	4	0
20	11	13	11	5	3	4	0
20	11	13	11	5	3	4	0
20	11	13	11	5	3	4	1
20	11	13	11	5	3	4	1
20	11	13	11	5	3	3	1
20	11	13	11	5	3	3	1
20	11	13	11	5	3	3	1
20	11	13	11	5	3	3	1
20	11	13	11	5	3	3	1
20	11	13	11	5	3	3	1
20	11	13	11	5	3	3	1
20	11	13	11	5	3	3	1
20	11	13	11	5	3	3	1
20	11	13	11	5	3	3	1
20	11	13	11	5	3	3	1
20	11	13	11	5	3	3	1
20	11	13	11	5	3	3	1
20	11	13	11	5	3	3	1
20	11	13	11	5	3	3	1
20	11	13	11	5	3	3	1
20	11	13	11	5	3	4	1
20	11	13	11	5	3	4	1
20	11	13	11	5	3	4	1
20	11	13	11	5	3	4	1
21	11	13	12	6	4	5	0
22	11	13	13	6	5	6	0
22	11	13	13	6	5	6	0
23	11	13	14	6	5	7	0
23	11	13	15	6	5	7	0
25	11	13	17	6	7	8	0
25	11	13	17	6	7	8	0
28	12	13	21	6	10	11	1
25	12	13	19	6	9	10	1
25	12	13	19	6	9	10	2
25	12	13	19	6	9	10	2
25	12	13	19	6	9	9	2
25	12	13	19	6	9	9	2
25	13	14	19	7	9	7	1
25	13	14	19	7	8	7	1
25	13	14	19	7	8	7	1
25	13	14	19	7	8	7	2
25	13	14	19	7	8	7	2
25	13	14	19	7	8	7	2
25	13	14	20	7	8	7	2
25	14	15	20	6	8	7	1
25	14	15	20	6	8	7	1
25	14	15	20	6	8	7	1
25	14	15	20	5	8	7	1
25	14	15	20	5	8	7	1
25	14	15	20	5	8	7	1
25	14	15	20	5	8	7	1
25	14	15	20	5	7	7	1
25	14	15	20	5	7	7	1
25	14	15	20	5	7	7	1
25	14	15	20	5	7	7	1
25	14	15	20	5	7	7	1
25	14	15	20	5	7	8	1
25	14	15	20	5	7	8	1
25	14	15	20	5	6	8	1
25	14	15	20	5	6	8	2
25	14	15	20	5	5	8	2
25	14	15	20	5	6	8	2
25	14	15	20	5	6	8	2
25	14	15	20	5	6	8	2
25	14	15	20	5	6	8	2
26	14	15	20	4	6	8	2
27	14	15	21	4	7	9	2
27	14	15	21	4	7	9	2
27	14	15	21	4	7	9	2
28	14	15	22	4	6	10	2
28	14	15	22	4	6	10	2
28	14	15	22	4	6	10	2
28	14	15	22	4	6	10	2
28	14	15	22	5	6	10	2
28	14	15	22	5	6	10	2
28	14	15	22	5	6	10	2
28	14	15	22	5	6	9	2
28	14	15	22	5	5	9	2
28	14	15	22	5	6	9	2
28	14	15	22	5	6	9	2
28	14	15	22	5	6	9	2
28	14	15	22	5	6	9	2
28	15	16	22	6	6	9	1
28	15	16	22	7	6	9	1
28	15	16	22	7	6	9	1
28	15	16	22	7	6	9	1
28	15	16	22	7	6	9	1
28	15	16	22	7	6	9	1
28	15	16	22	7	6	9	1
28	16	16	22	7	6	9	1
28	16	16	22	7	6	9	1
28	16	16	22	7	6	9	1
28	16	16	22	7	6	9	1
28	16	16	22	7	7	9	2
28	16	16	22	7	7	9	2
28	16	16	22	7	7	9	2
28	16	16	22	7	7	9	2
28	16	16	22	7	7	9	2
28	16	16	22	7	7	10	2
27	16	16	23	7	7	9	2
27	16	16	23	7	6	9	2
27	16	17	23	7	6	9	2
27	16	17	23	7	6	9	2
27	16	17	23	7	6	9	2
27	16	17	23	7	6	9	2
27	17	17	23	7	6	9	2
27	17	17	23	7	6	9	2
27	17	17	23	7	6	9	2
27	17	17	23	7	6	9	2
26	17	17	23	7	6	9	2
26	17	17	23	7	7	9	2
26	18	18	23	8	7	9	3
26	18	18	23	8	7	9	3
26	18	18	23	8	7	8	3
26	18	18	23	8	7	8	3
26	18	18	23	8	7	8	3
26	18	18	23	8	7	8	3
26	19	18	23	7	7	8	4
26	19	18	23	7	7	8	4
26	19	18	23	7	7	8	4
26	19	17	23	7	7	8	4
26	19	17	23	8	7	8	4
26	16	17	23	7	7	8	3
26	16	18	23	7	7	8	3
26	16	18	23	8	7	8	3
26	16	18	23	8	7	8	3
26	16	18	23	8	7	8	3
26	16	18	23	8	7	8	4
26	16	18	23	8	7	8	4
26	16	18	23	8	7	8	4
26	16	18	23	8	7	8	4
26	16	18	23	8	7	8	4
26	16	18	23	8	7	8	4
26	16	18	23	8	5	8	4
26	16	18	23	8	5	8	4
27	16	18	23	7	5	8	3
27	16	18	23	7	5	8	3
27	16	18	23	7	5	8	3
27	17	18	23	7	5	8	3
27	17	18	23	7	5	8	3
27	17	18	23	7	5	8	4
27	17	18	23	7	5	8	4
27	17	18	23	7	5	8	4
27	17	18	23	8	5	8	4
27	17	18	23	8	5	8	4
27	17	18	22	8	5	8	4
27	17	18	22	8	5	8	4
27	17	18	22	8	5	8	4
27	16	19	22	8	5	8	4
27	16	19	22	8	5	8	4
27	16	19	22	8	5	8	4
27	16	19	21	8	5	8	4
27	16	19	21	8	5	8	4
27	16	19	21	8	5	8	4
27	16	19	21	8	5	8	4
27	16	19	21	8	5	8	4
27	16	19	21	8	5	7	4
27	16	19	21	8	5	7	4
27	16	19	21	8	5	7	4
27	16	19	21	8	5	7	4
27	16	19	21	8	5	7	4
27	16	19	21	8	5	7	4
27	16	19	21	8	5	6	4
27	16	19	21	8	5	7	4
27	16	19	21	8	5	7	4
27	16	19	21	8	5	7	4
27	16	19	21	9	5	7	3
27	16	19	21	9	4	7	3
27	16	19	21	9	4	7	3
27	16	19	21	7	4	7	3
27	16	19	21	7	4	7	3
27	16	19	21	7	4	7	3
27	16	19	21	7	4	7	3
27	16	19	21	7	4	7	3
27	16	19	21	7	4	7	3
27	16	19	21	7	5	7	3
27	16	19	21	7	5	7	3
27	16	19	21	7	5	7	3
27	16	19	21	7	5	7	3
27	16	19	21	6	5	7	3
27	16	19	21	6	5	7	3
27	16	19	21	6	5	7	3
27	16	19	21	6	5	7	3
27	16	18	21	6	5	7	3
27	16	18	21	6	5	7	3
27	16	18	21	6	5	7	3
27	16	18	21	6	5	7	3
27	16	18	21	6	5	7	3
27	16	18	21	6	5	7	3
27	16	18	21	6	5	7	3
27	16	18	21	6	5	7	3
27	16	18	22	6	5	7	3
27	16	18	22	6	5	7	3
27	16	18	22	6	5	7	3
28	16	18	23	6	4	6	3
28	16	18	23	6	4	6	4
28	16	18	23	6	3	6	4
28	16	18	23	6	3	6	4
28	17	18	23	6	3	6	4
28	17	18	23	6	2	6	4
28	17	18	23	7	2	6	4
28	17	18	23	7	2	6	4
28	17	18	23	7	2	7	4
28	17	18	23	7	2	7	4
28	17	18	23	7	3	7	4
28	17	18	23	7	3	7	4
29	17	18	24	7	4	8	4
29	17	18	24	7	4	8	4
29	17	18	24	7	4	8	4
29	17	18	24	7	4	8	4
29	17	18	24	7	4	8	4
29	17	18	24	7	4	8	4
29	17	18	24	7	4	8	4
29	17	18	24	7	4	8	4
30	17	19	24	7	4	8	4
30	15	18	24	8	4	8	3
30	15	18	24	8	4	8	3
30	15	18	24	8	4	8	3
30	15	18	24	8	4	8	3
30	15	18	24	8	4	8	4
30	15	18	24	6	4	8	3
31	15	19	25	5	4	7	3
31	15	19	25	4	4	6	3
31	15	19	25	4	4	6	3
29	15	19	25	4	4	6	3
29	15	19	25	4	4	6	3
29	15	19	25	4	4	6	3
29	15	19	25	4	4	6	3
29	15	19	25	4	4	6	3
29	15	19	25	4	4	6	3
29	15	19	25	4	4	6	3
29	15	19	25	4	4	6	4
29	15	19	25	4	4	7	4
30	15	19	25	4	4	7	4
30	15	19	25	5	5	7	4
30	15	19	25	5	5	7	4
32	15	19	26	5	6	8	4
32	15	19	28	5	8	9	4
32	15	19	28	5	8	9	4
32	15	19	28	5	8	9	4
32	16	19	28	5	8	9	4
30	16	19	25	5	9	9	4
30	16	19	25	5	9	9	4
30	17	20	26	6	9	9	4
30	17	20	26	6	9	9	3
30	17	20	26	6	9	9	3
30	17	20	26	6	9	9	3
30	17	20	26	6	9	9	3
30	17	20	26	6	9	9	3
30	17	20	26	6	9	9	3
30	17	20	26	6	9	9	3
30	17	20	26	6	9	9	3
30	17	20	26	6	9	9	3
31	17	20	26	6	9	9	3
31	17	20	26	6	9	9	3
31	17	17	26	5	9	8	3
31	17	17	26	5	9	8	3
31	17	17	26	5	9	8	3
31	17	17	26	5	9	9	3
31	17	17	26	5	9	9	3
31	17	17	26	5	9	9	3
27	17	17	24	5	10	8	3
27	17	17	24	5	10	8	3
27	17	17	24	5	10	8	3
27	17	17	24	5	10	8	3
27	17	17	24	5	10	8	3
27	17	17	24	5	10	8	3
27	16	17	24	5	10	8	3
[truncated: 3,405 more rows]

## Sheet: Subjective
Subject	Recognize important change in patients' status	Respond to important change in patients' status	Perform assigned pre-scheduled tasks	Use alarms to improve patient safety	Manage bed-side alarm audio	Understand and triage alarm occurrences	Effort required to understand and triage alarms	Manage attention and avoid disruption	Dynamically adapt to patients changing needs
1	4	4	0	5	5	5	5	5	4
2	2	3	-3	3	3	3	3	-4	-3
3	2	5	3	3	4	4	4	1	3
4	2	3	1	2	3	3	3	-1	2
5	2	2	-4	1	0	2	-1	-4	-1
6	3	0	-5	-1	-1	3	0	-5	2
7	4	4	3	4	4	5	4	2	4
8	4	5	-3	5	4	4	5	-2	3
9	3	2	-1	2	-3	4	-1	-5	2
10	-3	4	-4	4	2	4	4	-2	2
11	5	5	5	5	5	5	5	-5	5
12	2.5	4	-3	4	4	3	-2	-4	3
13	5	5	5	5	5	5	5	5	5
14	5	5	5	5	5	5	5	2	5
15	4	3	2	4	4	4	4	4	4
16	4	5	0	5	4	4	4	4	4
